# Supplementary material for: Relationship between Species Richness, Biomass and Structure of Vegetation and Mycobiota along an Altitudinal Transect in the Polar Urals
Source: J Fungi (Basel). 2020 Dec 9;6(4):353. doi: 10.3390/jof6040353 (PMC7770575; doi:10.3390/jof6040353)
Supplement: Supplementary file 1 [file jof-06-00353-s001.zip]

Archive with 9 entries (9 files):
- Figure 1.JPG
- Figure 5.jpg
- Figure 7.jpg
- Figure 2_rev-1.tif
- Figure 3.jpg
- Figure 4.JPG
- Figure 8.tif
- Figure 6.tif
- Supplementary Materials_Shiryaev, Peintner, Elsakov, et al..xlsx
