# Supplementary material for: Relationship between Species Richness, Biomass and Structure of Vegetation and Mycobiota along an Altitudinal Transect in the Polar Urals
Source: J Fungi (Basel). 2020 Dec 9;6(4):353. doi: 10.3390/jof6040353 (PMC7770575; doi:10.3390/jof6040353)
Supplement: Supplementary file 1 [file jof-06-00353-s001.zip › Supplementary Materials_Shiryaev, Peintner, Elsakov, et al..xlsx]

## Sheet: Лист1
	Species	I	II	III	IV	V	Fruit body type (life form)	Ecological strategy (and substrtae group)	Height group (body size)
	Amphinema byssoides	1	1		1		Corticioid	Mycorrhiza, Wood
	Antrodia xantha	1	1				Poroid	Wood
	Athelia bombacina		1				Corticioid	Wood
	A. decipiens	1		1			Corticioid	Wood
	Bjerkandera adusta	1	1	1			Poroid	Wood
	Botryobasidium botryosum			1	1	1	Corticioid	Wood
	B. candicans	1					Corticioid	Wood, Litter
	B. laeve			1	1		Corticioid	Wood
	B. obtusisporum	1		1			Corticioid	Wood, Litter
	B. subcoronatum	1	1				Corticioid	Wood, Litter
	Ceratellopsis sagittiformis	1					Clavarioid	Litter	1
	Cerrena unicolor	1	1				Poroid	Wood
	Chondrostereum purpureum	1					Corticioid	Parasite, Wood
	Clavaria argillacea	1	1	1	1	1	Clavarioid	Soil	1
	C. falcata	1	1	1	1	1	Clavarioid	Soil, Litter	1
	C. fragilis	1	1	1	1		Clavarioid	Soil, Litter	2
	С. fumosa	1					Clavarioid	Litter	3
	C. sphagnicola					1	Clavarioid	Parasite	2
	Clavariadelphus ligula	1	1				Clavarioid	Litter	2
	C. mucronatus	1	1				Clavarioid	Litter	2
	C. sachalinensis	1	1	1	1		Clavarioid	Litter	2
	Clavicorona taxophila		1	1	1		Clavarioid	Litter	2
	Clavulina cinerea	1	1	1	1	1	Clavarioid	Mycorrhiza, Soil	1
	C. coralloides	1	1	1			Clavarioid	Mycorrhiza, Soil	1
	Clavulinopsis helvola	1	1	1	1	1	Clavarioid	Litter	1
	C. luteoalba		1				Clavarioid	Soil, Litter	2
	Coltricia perennis	1					Poroid	Soil	2
	Coniophora arida		1				Corticioid	Wood
	C. olivacea		1				Corticioid	Wood
	Cytidia salicina	1	1	1	1	1	Corticioid	Wood
	Daedaleopsis confragosa	1	1				Poroid	Wood
	D. septentrionalis	1	1				Poroid	Wood
	Datronia mollis	1	1				Poroid	Wood
	Datronia scutellata		1	1			Poroid	Wood
	Fomes fomentarius	1	1				Poroid	Wood
	Fomitopsis officinalis		1	1			Poroid	Wood
	Fomitopsis pinicola	1	1	1			Poroid	Wood
	Globulicium hiemale		1				Corticioid	Wood, Litter
	Gloeocystidiellum leucoxanthum		1	1	1	1	Corticioid	Wood
	G. porosum	1					Corticioid	Wood, Litter
	Gloeophyllum sepiarium	1	1	1			Poroid	Wood
	Hydnum rufescens			1			Hydnaceous	Mycorrhiza, Soil	2
	Hymenochaete fuliginosa	1	1	1			Corticioid	Wood, Litter
	H. tabacina	1	1	1	1		Corticioid	Wood, Litter
	Hyphoderma setigerum	1	1	1	1		Corticioid	Wood, Litter
	Hyphodontia arguta	1	1	1	1		Corticioid	Wood, litter
	H. aspera			1			Corticioid	Wood
	H. barba-jovis	1	1	1			Corticioid	Wood, Litter
	H. breviseta				1		Corticioid	Wood, Litter
	H. crustosa	1	1		1	1	Corticioid	Wood
	H. quercina	1	1				Corticioid	Litter
	H. sambuci	1	1	1	1	1	Corticioid	Wood, Litter
	Hypochniciellum molle			1	1		Corticioid	Wood
	Inonotus obliquus	1	1	1			Poroid	Parasite, Wood
	I. radiatus	1	1	1	1		Poroid	Wood
	Irpex lacteus	1			1		Poroid	Wood
	Kavinia alboviridis		1		1		Corticioid	Wood, litter
	Laetiporus sulphureus s.l.		1				Poroid	Parasite, Wood
	Laurilia sulcata		1	1			Corticioid	Wood
	Laxitextum bicolor	1	1		1		Corticioid	Wood, Litter
	Lentaria byssiseda	1	1	1	1		Clavarioid	Litter	2
	L. epichnoa						Clavarioid	Wood, Litter	2
	L. micheneri						Clavarioid	Litter	2
	Lenzites betulinus		1				Poroid	Wood
	Leptosporomyces fuscostratus		1	1			Corticioid	Wood
	Macrotyphula fistulosa	1	1				Clavarioid	Litter	3
	M. juncea	1	1	1	1		Clavarioid	Litter	2
	M. tremula					1	Clavarioid	Litter	2
	Mucronella bresadolae	1	1				Clavarioid	Wood, Litter	1
	Multiclavula corynoides					1	Clavarioid	Symbionts	1
	M. vernalis					1	Clavarioid	Symbionts	1
	Osteina obducta		1	1			Poroid	Wood, Soil
	Peniophora aurantiaca	1	1	1	1	1	Corticioid	Wood, Litter
	P. erikssonii					1	Corticioid	Wood, Litter
	P. pithya	1			1		Corticioid	Wood
	Peniophorella praetermissa	1		1		1	Corticioid	Wood, Litter
	Phanerochaete laevis	1	1	1			Corticioid	Wood, Litter
	Ph. sanguinea			1			Corticioid	Wood
	Ph. sordida				1		Corticioid	Wood, Litter
	Phellinus igniarius	1	1	1	1		Poroid	Parasite, Wood
	Ph. laevigatus						Poroid	Wood
	Ph. laricis	1	1	1	1		Poroid	Parasite, Wood
	Ph. lundellii			1	1		Poroid	Wood
	Ph. nigricans	1	1				Poroid	Parasite, Wood
	Ph. nigrolimitatus			1			Poroid	Wood
	Ph. punctatus	1	1	1	1		Poroid	Wood
	Ph. viticola	1					Poroid	Wood
	Phlebia nitidula				1		Corticioid	Wood
	Phlebiella borealis			1			Corticioid	Litter
	Ph. christiansenii			1			Corticioid	Wood
	Ph. sulphurea	1	1	1		1	Corticioid	Litter
	Piloderma byssinum				1		Corticioid	Mycorrhiza, Wood
	Piptoporus betulinus	1	1				Poroid	Wood
	Plicatura nivea	1	1	1	1		Corticioid	Wood, Litter
	Polyporus brumalis			1			Poroid	Wood, Litter
	P. choseniae	1			1		Poroid	Wood
	P. varius	1	1	1	1		Poroid	Wood, Litter
	Postia caesia	1	1				Poroid	Wood
	P. sericeomollis	1					Poroid	Wood
	P. subcaesia		1				Poroid	Wood
	Pterula gracilis	1	1	1	1	1	Clavarioid	Litter	1
	Pycnoporus cinnabarinus					1	Poroid	Wood
	Ramaria abietina	1	1	1			Clavarioid	Litter	2
	R. corrugata		1	1			Clavarioid	Litter	1
	R. eumorpha	1	1	1	1		Clavarioid	Litter	2
	R. flaccida	1	1	1			Clavarioid	Litter	2
	R. testaceoflava	1	1				Clavarioid	Mycorrhiza, Soil	3
	R. stricta		1				Clavarioid	Mycorrhiza, Wood	3
	R. suecica		1				Clavarioid	Soil, Litter	2
	Ramariopsis tenuiramosa	1	1				Clavarioid	Litter	2
	Scytinostroma praestans				1		Corticioid	Wood
	Sistotrema brinkmanii						Corticioid	Wood
	S. muscicola		1	1			Poroid	Wood, Litter
	Sistotremastrum suecicum	1	1				Corticioid	Wood
	Skeletocutis amorpha	1					Poroid	Wood
	Stereum hirsutum	1	1				Corticioid	Wood
	S. rugosum		1				Corticioid	Wood, Litter
	S. sanguinolentum	1	1	1	1		Corticioid	Wood, Litter
	Thelephora caryophyllea	1					Thelephoroid	Mycorrhiza	2
	Th. terrestris	1	1				Thelephoroid	Mycorrhiza	2
	Tomentella badia		1	1			Corticioid	Mycorrhiza, Wood
	T. bryophila	1	1				Corticioid	Mycorrhiza, Wood
	T. ferruginea			1			Corticioid	Mycorrhiza, Wood
	T. fuscocinerea		1	1			Corticioid	Mycorrhiza, Wood
	T. radiosa	1	1	1	1	1	Corticioid	Mycorrhiza, Wood
	T. stuposa		1		1		Corticioid	Mycorrhiza, Wood
	T. sublilacina		1				Corticioid	Mycorrhiza, Wood
	Tomentellopsis echinospora			1			Corticioid	Mycorrhiza, Wood
	Trametes ochracea	1					Poroid	Wood
	T. pubescens			1			Poroid	Wood
	Trichaptum abietinum	1	1	1			Poroid	Wood
	T. fuscoviolaceus		1	1			Poroid	Wood
	T. laricinum		1	1			Poroid	Wood
	Tubulicrinis calothrix		1	1			Corticioid	Wood
	T. glebulosus (=T. gracillimus)			1	1		Corticioid	Wood
	T. propinquus	1	1	1	1		Corticioid	Wood
	T. sororius		1	1			Corticioid	Wood
	Typhula capitata	1					Clavarioid	Litter	1
	T. caricina					1	Clavarioid	Litter	1
	T. crassipes	1	1	1	1	1	Clavarioid	Litter	1
	T. culmigena	1	1	1	1		Clavarioid	Litter	1
	T. eurythropus	1	1	1			Clavarioid	Litter	1
	T. micans	1	1	1	1	1	Clavarioid	Litter	1
	T. chamaemori				1	1	Clavarioid	Litter	1
	T. hyalina	1	1	1	1	1	Clavarioid	Litter	1
	T. graminum			1			Clavarioid	Litter	1
	T. lutescens	1	1	1	1	1	Clavarioid	Litter	1
	T. micans	1	1	1	1	1	Clavarioid	Litter	1
	T. phacorrhiza		1	1			Clavarioid	Litter	2
	T. sclerotioides		1				Clavarioid	Litter	1
	T. setipes	1	1	1	1	1	Clavarioid	Litter	1
	T. spathulata		1				Clavarioid	Litter	1
	T. todei		1	1	1	1	Clavarioid	Litter	1
	Tyromyces chioneus	1	1	1			Poroid	Wood
	Vararia investiens	1	1	1	1	1	Corticioid	Wood, Litter
	Veluticeps abietina		1	1			Corticioid	Wood, Litter
	Vesiculomyces citrinus	1	1				Corticioid	Wood, Litter
	Sum:	90	106	84	55	30
		Altitudinal level
		I	II	III	IV	V
		Functional groups (%)
	Tall shrub	0	90±20	30±10	60±20	0
	Shrub	40±0	41±40	20±10	120±100	60±10
	Dwarf shrub	20±0	7±4,5	7±4,2	3±0	8±7
	Evergeen ericoid	6,7±3,3	11,6±6,3	6,8±4,6	0,5±0	26,7±3,4
	Ericoid	0,1±0	5,6±2,5	20±0	0,8±0,2	5±0
	Forb	80,9±9,4	82,2±16,4	55,7±13,6	107,7±15,5	3,9±2,4
	Grasses	21±4,6	29,7±7,7	42,2±11,1	13,2±7,1	5,2±1,8
	Mosses	69,8±15,9	49,5±10,8	37,8±16,1	34,1±9	18,6±4,5
	Lichens	0	0	0	0	43,3±10,3
		Life forms (%)
	(meso+nano)Phanerophytes	80±10	130±20	90±30	90±20	120±20
	Hemicryptophytes	21±7,8	64,8±12,9	67,9±5,3	84,7±13,1	46±24
	Chamaephytes	10,7±6	50,4±11,5	20,1±6,2	13,3±3,4	30,9±5,3
	Geophytes	63,4±10,9	19,1±11,4	34±18,8	21,8±3,5	5,5±2,1
	Therophytes	13,5±5,9	10,6±6,2	7±0	3,7±1,6	0
	Cryptophytes	0,3±0,2	2±1,5	1±0	0,7±0,2	0
		Altitudinal level
		I	II	III	IV	V
		Functional groups
	Shrubs	0.08	0.07	0.27	0.17	0.55
	Dwarf shrub	0.13	1.44	0.002	0	1.34
	Evergeen ericoid	0.78	0.1	0.02	0	2.81
	Forbs	2.25	12.76	4.05	4.97	0.23
	Grasses	0.99	0.39	2.51	0.68	0.3
	Ericoid	0.1	0.56	0.26	0.72	0
	Mosses	1.62	0.31	0.56	0.35	4.04
	Lichen	0	0	0	0	2.52
		Life forms
	(nano)Phanerophytes	0.15	0	1.15	0	1.99
	Hemicryptophytes	0.89	4.2	2.46	3.09	0.2
	Chamaephytes	1.15	10.47	2.1	2.43	4.14
	Geophytes	1.81	0.5	2.14	0.93	0.3
	Therophytes	0.38	0.16	0.26	0.07	0
	Cryptophytes	0	0	0	0.02	0.03
		Altitudinal level
		I	II	III	IV	V
	Altitude (m)	80	-	230	260	310
	Number of plots	3	-	3	3	3
	Total plot area (m2)	1200	-	600	995	9451
	Dendrometric parameters (trees)	177	-	71	134	126
	Stand density (tress/ha)	1317	-	1183	1166	148
	Stand composition (trees)	29/71	-	91/9	81/19	74/26
	Age (yr)	117± 8	-	125± 4	104±5	44±3
	Oldest tree (yr)	410	-	465	255	120
	Stem base diameter (cm)	21.2±1.3	-	19.9 ± 0.9	19.0±1.2	7.4±0.9
	Stem height (m)	13.8±0.8	-	10.09 ± 0.4	8.1±0.5	2±0.2
	Tree biomass (t/ha)	91.25 (107.74)	108.53 (114.68)	107.02	100.67	1.73
	Biomass composition (t/ha)	43.19/48.77	-	100.26/6.76	94.63/6.04	1.71/0.02
	Biomass composition (%)	47/53	-	94/6	94/6	99/1
	Note: stand composition - a ration between number of trees of Larix / Picea. For the tree biomass, in brackets for the levels I and II the sum of phytomass of spruce and larch with the addition of Betula pendula is indicated.
	Parameter	Tree species
		Larix sibirica	Picea obovata	Betula pendula
	Average diameter at 1.3 m (sm)	19.7±1.8	13.1±0.9	9.6±0.6
	Maximal diameter at 1.3 m (sm)	40.1	46.2	38.2
	Average crown diameter (m)	4.1±0.3	2.2±0.1	3.1±0.2
	Maximal crown diameter (m)	8.4	5.5	7.5
	Average age (yr)	114±6	117±8	80±3
	Maximal age (yr)	211	410	130
	Crown projective cover area (m²/ha)	6442	4441	9525
	Густота (numbers/ha)	383	958	1033
	Aboveground phytomass (t/ha)	43.2	48.8	15.7
